# Supplementary material for: Evaluation and Comparison of Dermo-Cosmetic Activities of Three Oak Species by Targeting Antioxidant Metabolites and Skin Enzyme Inhibitors
Source: Metabolites. 2023 Jun 28;13(7):804. doi: 10.3390/metabo13070804 (PMC10384454; doi:10.3390/metabo13070804)
Supplement: Supplementary file 1 [file metabolites-13-00804-s001.zip]

Archive with 1 entries (1 files):
- metabolites-2430503-supplementary.pdf
